# Supplementary material for: Prognostic Value of Coronary Calcium Score in Asymptomatic Individuals: A Systematic Review
Source: J Clin Med. 2022 Oct 1;11(19):5842. doi: 10.3390/jcm11195842 (PMC9573072; doi:10.3390/jcm11195842)
Supplement: Supplementary file 1 [file jcm-11-05842-s001.zip]

Archive with 1 entries (1 files):
- jcm-1935520-supplementary.pdf
